# Supplementary material for: BMP9 induces osteogenesis and adipogenesis in the immortalized human cranial suture progenitors from the patent sutures of craniosynostosis patients
Source: J Cell Mol Med. 2017 May 4;21(11):2782–95. doi: 10.1111/jcmm.13193 (PMC5661262; doi:10.1111/jcmm.13193)
Supplement: Supplementary file 1 — Table S1 List of TqPCR Primers. [file JCMM-21-2782-s001.xlsx]

## Sheet: Sheet1
	Supplemental Table 1. Primers used for TqPCR analysis
	Gene	Oligo Sequence
	human GAPDH	GTCAAGGCTGAGAACGGGAA
		AAATGAGCCCCAGCCTTCTC
	human SMAD6	CTCCGGGTGAATTCTCAGAC
		TGGTCGTACACCGCATAGAG
	human HEY1	GTGCTCCCTGTGGTCACC
		GGGCTTGCCAAGGTTTGC
	human ID1	TGGTGCGCTGTCTGTCTG
		GGCACCAGCTCCTTGAGG
	human PPARγ	ATCTTTCAGGGCTGCCAGT
		GGAGGCCAGCATTGTGTAA
	human C/EBPβ	ATGTTCCTACGGGCTTGTTG
		CCCAAAAGGCTTTGTAACCA
	human NELL-1	TCAGGCCCCTCAGTCCTC
		TTCAGGGGGAGGTGTGGG
	human RUNX2	GACACCACCAGGCCAATC
		AGAACAAGGGGGCCGTTA
	human OSTERIX	GCCAGAAGCTGTGAAACCTC
		TGATGGGGTCATGGTGTCTA
	human OPN	CTGAAACCCACAGCCACA
		TGTGGAATTCACGGCTGA
	human OCN	GAAGAGACCCAGGCGCTAC
		TGGTCAGCCAACTCGTCA
